# Supplementary material for: Audience participation fighting game: Exploring social facilitation for an enhanced APG experience
Source: Heliyon. 2024 Jan 2;10(2):e23967. doi: 10.1016/j.heliyon.2023.e23967 (PMC10826610; doi:10.1016/j.heliyon.2023.e23967)
Supplement: MMC 3 — Experiment data comprising GUESS survey responses from participants in Group 1. [file mmc3.xlsx]

## Sheet: Group1
		Respondent ID	Collector ID	Start Date	End Date	IP Address	Email Address	First Name	Last Name	Custom Data 1	Display name in the game system | ชื่อที่ใช้ในระบบ	Age | อายุ	Gender | เพศ	E-mail | อีเมล	Your level of familiarity with Twitch | ความคุ้นเคยกับ Twitch	Your level of familiarity with fighting games | ความคุ้นเคยกับเกมต่อสู้	Your Team	In which game you felt more detached from the outside world while participating.เกมไหนที่คุณรู้สึกโดดเดี่ยวมากกว่าจากโลกภายนอก ในขณะที่มีส่วนร่วม	In which game you cared less to check events that were happening in the real world during the game.เกมไหนที่คุณสนใจน้อยกว่าที่จะตรวจสอบเหตุการณ์ที่เกิดขึ้นในโลกแห่งความจริง ระหว่างที่มีส่วนร่วม	In which game you were getting less tired while participating.เกมไหนที่คุณรู้สึกเหนื่อยน้อยกว่า ในขณะที่มีส่วนร่วม	In which game you thought was more fun.เกมไหนที่คุณคิดว่าสนุกมากกว่า	In which game you more enjoyed participating.เกมไหนที่คุณสนุกมากกว่ากับการมีส่วนร่วม	In which game you felt more bored while participating.เกมไหนที่คุณรู้สึกเบื่อมากกว่า ในขณะที่มีส่วนร่วม	In which game you were more in suspense about whether your player would succeed.เกมไหนที่คุณสงสัยมากกว่าว่าผู้เล่นฝ่ายคุณจะประสบความสำเร็จในเกมหรือไม่	In which game you felt more successful when your player overcame the obstacles.เกมไหนที่คุณรู้สึกประสบความสำเร็จมากกว่าเมื่อผู้เล่นฝ่ายคุณเอาชนะอุปสรรคในเกมได้	In which game you wanted more to "cheer to help my player" / "jeer to hurt the opponent" as well as possible during the game.เกมไหนที่คุณอยากมากกว่าที่จะ "เชียร์เพื่อช่วยผู้เล่นฝ่ายคุณ" / "โห่เพื่อทำร้ายผู้เล่นฝ่ายตรงข้าม" ให้ดีที่สุดในระหว่างเกม	In which game you found it better supported social interaction between audiences. เกมไหนที่คุณพบว่ารองรับได้ดีกว่ากับการโต้ตอบทางสังคมระหว่างผู้เข้าร่วม	In which game you liked more to participate with other audiences. เกมไหนที่คุณชอบมากกว่าที่จะเล่นกับผู้เข้าร่วมคนอื่น ๆ	In which game you were more able to participate with other audiences if you chose.เกมไหนที่คุณมีความสามารถมากกว่าที่จะมีส่วนร่วมกับผู้ชมคนอื่นๆ หากคุณเลือก	Please write one good point about this game system (FightingICE + APG Interface)กรุณาเขียนจุดที่ดีอย่างหนึ่งเกี่ยวกับระบบเกมนี้ (FightingICE + APG Interface)	Please write one bad point about this game system (FightingICE + APG Interface)กรุณาเขียนจุดที่ไม่ดีอย่างหนึ่งเกี่ยวกับระบบเกมนี้ (FightingICE + APG Interface)	Your comments on how to improve the game (if any)ข้อเสนอแนะเพิ่มเติมสำหรับปรับปรุงระบบ (ถ้ามี)
ID	Group										Open-Ended Response	Open-Ended Response	Open-Ended Response	Open-Ended Response	Response	Response	Response	Response	Response	Response	Response	Response	Response	Response	Response	Response	Response	Response	Response	Open-Ended Response	Open-Ended Response	Open-Ended Response
101	1	13167290417	412605150	2021-12-01 11:25:46	2021-12-01 11:39:51	REMOVED					REMOVED	23	ชาย	REMOVED	2	3	1	2	2	1	1	3	3	1	2	2	2	1	1	การมีส่วนร่วมในเกม	การโกง ใช้มาโคร
102	1	13167287133	412605150	2021-12-01 11:25:40	2021-12-01 11:37:53	REMOVED					REMOVED	21	ชาย	REMOVED	4	3	1	1	3	1	2	2	1	3	3	2	2	2	2	ทำให้ผู้ชมมีส่วนร่วมได้ดี แปลกแหวกแนวดี และมีความสนุก	การกดปุ่มที่มีการใช้ มาโคร ได้อาจทำให้ผู้เล่นอีกฝ่ายรู้สึกไม่อยากเล่นต่อได้	ถ้าสามารถแก้ไขเรื่องของการ มาโคร ได้จะดีมาก
103	1	13167285044	412605150	2021-12-01 11:24:48	2021-12-01 11:36:35	REMOVED					REMOVED	21	ชาย	REMOVED	2	2	1	4	2	2	3	2	1	3	2	2	3	3	2	การกดแข่งกันครับ ค่อนข้างเป็นไอเดียที่ดีเลย	การกดแข่งกัน(มีส่วนร่วม)มันก็สนุกดีครับ แต่มันก็มีข้อเสียตรงที่ว่า ถ้าจำนวนคนฝั่งไหนมากกว่า ก็มีโอกาศชนะมากกว่า แล้วก็ถ้าเป็นเกมแบบนี้ จากที่สังเกตุเห็น ถ้าใครใช้โปรแกรม Auto Click ก็แทบจะชนะไปแล้ว มันก็จะเกิดการไม่แฟร์	เพิ่มระบบตรวจจับการใช้โปรแกรมช่วยเล่นอื่นๆ เพิ่มป้องกันการโกง
104	1	13167287599	412605150	2021-12-01 11:26:26	2021-12-01 11:35:50	REMOVED					REMOVED	21	male	REMOVED	2	3	2	1	1	1	2	2	3	3	2	2	2	2	2	แปลกใหม่เเละยังไม่ค่อยมีใครทำ	ระบบที่ผู้เล่นทำได้ยังน้อย เเละ Feedback ืั้กลับมาถึงผู้เล่น ยังไม่สามารถทำให้ ผู้เล่น Feel Good เท่าไหร่	UI Interface
105	1	13167291539	412605150	44531.5	44531.5	REMOVED					REMOVED	25	ชาย	REMOVED	1	2	2	4	4	1	3	3	4	4	4	1	1	3	4	การปะทะกันระหว่างผู้เล่น2ฝั่ง	รูปแบบการต่อสู้มีลักษณะการต่อสู้ในแบบไม่หลากหลาย	มีผู้ที่ใช้โปรแกรมช่วยกดทำให้การกดไม่มีความเสมอภาคกัน
106	1	13167291788	412605150	44531.5	44531.5	REMOVED					REMOVED	21	ชาย	REMOVED	3	3	2	3	4	3	3	3	4	3	3	3	3	3	2
107	1	13167293332	412605150	44531.5	44531.5	REMOVED					REMOVED	20	male	REMOVED	2	2	1	1	2	4	3	3	3	3	3	3	2	3	2
108	1	13167285355	412605150	44531.5	44531.5	REMOVED					REMOVED	20	-	REMOVED	2	2	2	3	3	3	2	2	4	3	4	3	3	3	2	ให้ผู้คนมีส่วนร่วม	หากผู้เล่นโถมไปฝ่ายไหนมากกว่า ฝ่ายนั้นก็มีสิทธิชนะมากกว่า	-
109	1	13167286734	412605150	44531.5	44531.5	REMOVED					REMOVED	20	ชาย	REMOVED	1	2	1	2	2	1	1	1	2	1	2	2	2	1	3	ตัวละครในเกมดูลื่นไหล	เกมไวไปหน่อย	มีเสียงคนเชียพูดออกมาในเกมตามข้อความที่พิมพ์
110	1	13167287940	412605150	44531.5	44531.5	REMOVED					REMOVED	21	ชาย	REMOVED	4	3	2	4	4	4	4	3	4	4	4	4	4	4	4	รู้สึกเฉย	การกดให้เชียร์สามารถใช้macroได้
111	1	13167288286	412605150	44531.5	44531.5	REMOVED					REMOVED	20	ชาย	REMOVED	2	4	2	4	4	1	3	2	1	1	2	3	2	2	2
112	1	13167285241	412605150	44531.5	44531.5	REMOVED					REMOVED	20	ชาย	REMOVED	3	3	2	1	1	2	2	3	1	2	1	2	2	2	2	ได้มีส่วนร่ม	บางทีระบบก็ Error connection
113	1	13167286374	412605150	44531.5	44531.5	REMOVED					REMOVED	22	men	REMOVED	2	2	2	1	1	1	2	2	1	1	2	2	2	2	2	ใช้ระบบ หลอดพลัง เพื่อให้ผู้ใช้งานอยากมีส่วนร่วม หรือช่วยเหลือทีมที่ชอบ	ถูกโกงจาก ผู้ใช้งานที่ใช้โปรแกรม Auto click	ป้องกันระบบ Auto click
114	1	13167284272	412605150	44531.5	44531.5	REMOVED					REMOVED	21	Male	REMOVED	2	2	1	1	1	1	2	2	1	3	2	2	2	1	4	ทำให้ผู้ชมมีส่วนร่วมมากกว่าการนั่งดูเฉยๆ	AI เดาไม่ได้และไม่รู้ว่า Score ที่ได้เอาไว้ทำอะไรต่อไม่มีrewardสำหรับผู้ชม
115	1	13167284268	412605150	44531.5	44531.5	REMOVED					REMOVED	20	Female	REMOVED	3	1	1	1	1	1	2	2	2	2	2	3	2	2	1	ผู้ชมได้มีส่วนร่วมทำให้ตัวละครชนะ	อาจจะมีคนใช้โปรแกรมออโต้คลิ๊กได้	เปลี่ยนจากการคลิ๊กเป็นอย่างอื่น
116	1	13167284520	412605150	44531.5	44531.5	REMOVED					REMOVED	21	ชาย	REMOVED	3	2	1	4	4	2	2	3	4	2	2	2	3	2	1	มีส่วนร่วมในผลแพ้ชนะ	อาจจะต้องเมื่อยนิ้วคลิกเยอะไปหน่อย(เกม2)
117	1	13167285206	412605150	44531.5	44531.5	REMOVED					REMOVED	21	ชาย	REMOVED	3	3	2	2	2	2	2	2	2	2	2	2	2	2	2	เราได้ร่วมเล่นและสนุกได้	ตอนกดคลิ๊กมันมีดีเลย์	ไม่มี
118	1	13167283637	412605150	44531.5	44531.5	REMOVED					REMOVED	21	male	REMOVED	2	2	2	4	1	4	1	1	2	4	1	3	1	1	1	ไม่มี	ทำให้เกมไม่สมดุล ง่ายต่อการที่ผู้ชมจะโกงเกมทำให้ฝ่ายที่ตัวเองเชียร์ชนะ	อาจจะทำให้ผุ้เล่นมีส่วนร่วมอย่างอื่นที่ไม่เกี่ยวข้องกับ Gameplay
119	1	13167285612	412605150	44531.5	44531.5	REMOVED					REMOVED	21		REMOVED	3	3	2	1	3	1	3	3	1	2	1	1	3	3	2	ทำให้อยากเอาชนะดี	เมื่อยนิ้ว
120	1	13167284180	412605150	44531.5	44531.5	REMOVED					REMOVED	20	ชาย	REMOVED	2	2	2	1	2	2	4	4	2	1	2	3	3	3	3	ได้มีส่วนร่วมในการเล่นเกม	มันเมื่อยมือ	พัฒนาปุ่มcheer jeer ให้ดีกว่านี้
121	1	13167286629	412605150	44531.5	44531.5	REMOVED					REMOVED	-	-	REMOVED	4	3	2	2	2	1	2	2	1	2	2	2	2	2	2	ระบบต่อสู้	ไม่มีเสียงเอฟเฟค	เพิ่มเสียงเอฟเฟคแล้วก็ระบบตรวจจับมาโคร
122	1	13167283797	412605150	44531.5	44531.5	REMOVED					REMOVED	23	ชาย	REMOVED	4	4	1	4	3	4	3	3	3	3	3	3	3	3	3	การที่ผู้ชมสามารถ interact กับเกมได้	ผู้ชมสามารถใช้ autoclick ได้ซึ่งในแบบทดสอบนี้ก็มีคนใช้เช่นกัน	ควรมีระบบป้องกัน autoclick น่าจะใช้การเชียร์ในรูปแบบพิมพ์มากกว่าซึ่งการพิมพ์เชียร์น่าจะมีผลดีต่อ community ของเกมกว่าแบบคลิก แถม twitch ยังมีโหมด slow mode ที่จะดีเลย์การพิมพ์ด้วยเช่นกัน
123	1	13167288866	412605150	44531.5	44531.5	REMOVED					REMOVED	20	ชาย	REMOVED	2	3	1	3	3	1	2	2	1	2	4	1	2	2	2
124	1	13167287669	412605150	44531.5	44531.5	REMOVED					REMOVED	21	ชาย	REMOVED	2	2	2	4	4	2	4	1	3	4	4	3	4	4	1
125	1	13167287038	412605150	44531.5	44531.5	REMOVED					REMOVED	20	ชาย	REMOVED	3	2	2	2	4	2	4	4	1	3	4	1	3	2	2
126	1	13167283627	412605150	44531.5	44531.5	REMOVED					REMOVED	21		REMOVED	4	2	1	1	4	1	1	1	4	4	2	1	3	4	4	ทำให้ผู้ดูมีส่วนร่วมนั่นอาจจะเป็นส่วนทีดี ช่วยเสริมสร้างประสบการณ์	การกด Cheer สามารถใช้ Macros มากดได้ทำให้คนที่กดปุ่มเชียร์ด้วยมือเสียเปรียบผู้ที่ใช้ Macros	อยากให้มีการเช็ต Delay ในการกดในระดับนึงเพื่อไม่ให้มาโครทำงานได้เต็มที่
127	1	13167284046	412605150	44531.5	44531.5	REMOVED					REMOVED	-	-	REMOVED	2	3	1	3	4	3	4	4	3	3	4	4	4	4	4	เสียงดี	ไม่ได้ช่วยให้รู้ความแตกต่างระหว่างคนที่โดเชียรกับคนโดนโห่เพราะaiไม่นน่าจะเอามาเที่ยบกับคนจริงๆได้	--
128	1	13167284821	412605150	44531.5	44531.5	REMOVED					REMOVED	21	หญิง	REMOVED	2	2	1	4	1	1	2	1	4	3	3	2	2	3	2
129	1	13167283679	412605150	44531.5	44531.5	REMOVED					REMOVED	21	ชาย	REMOVED	3	3	1	4	4	3	1	3	4	3	3	3	3	3	3	ai ดีย์ครับบ	เปิดautoclick สแปมได้	ไม่มีครับ
130	1	13167287309	412605150	44531.5	44531.5	REMOVED					REMOVED	23	ชาย	REMOVED	1	2	2	1	2	2	2	2	1	2	3	2	2	2	2
131	1	13167284985	412605150	44531.5	44531.5	REMOVED					REMOVED	21	ชาย	REMOVED	4	3	2	1	2	4	4	3	2	2	1	3	3	3	3	การมีส่วนร่วมในเกม	sound ของเกม	ปรับระบบ UI ให้ดี
132	1	13167284082	412605150	44531.5	44531.5	REMOVED					REMOVED			REMOVED	3	3	1	4	2	1	2	2	1	2	2	4	3	3	2
133	1	13167284527	412605150	44531.5	44531.5	REMOVED					REMOVED	21	ชาย	REMOVED	3	4	1	1	3	1	2	2	1	1	2	1	2	2	2
134	1	13167284274	412605150	44531.5	44531.5	REMOVED					REMOVED	21	ชาย	REMOVED	2	2	2	1	2	1	1	1	2	2	1	2	1	3	1	Smooth fighting animation	The music is too loud and the range attack looked weird	More moves and better range attack
135	1	13167283825	412605150	44531.5	44531.5	REMOVED					REMOVED	21	ชาย	REMOVED	3	4	2	3	3	3	3	3	3	3	3	3	3	3	3	สร้างความตื่นเต้นได้เป็นอย่างดี	อาจจะไม่มีความน่าดึงดูดซักเท่าไหร่
136	1	13167284290	412605150	44531.5	44531.5	REMOVED					REMOVED	20	ชาย	REMOVED	2	2	1	1	1	3	2	2	2	1	1	2	3	3	2	ระบบอัตโนมัติ	เมื่อยนิ้วมาก	-
137	1	13167284066	412605150	44531.5	44531.5	REMOVED					REMOVED	20	ชาย	REMOVED	4	3	2	4	3	1	3	3	3	1	3	2	3	3	3	เราได้รัวเมาส์เราให้ชนะ	marco player จะ ขี้โกงครับ	กัน marco player
138	1	13167284534	412605150	44531.5	44531.5	REMOVED					REMOVED	20	Trangender	REMOVED	3	2	1	2	2	1	2	2	2	2	2	2	2	3	2	เห็นผู้ชายต่อยกัน	เมาส์เกือบพัง
139	1	13167283501	412605150	44531.5	44531.5	REMOVED					REMOVED	23	ชาย	REMOVED	3	3	1	1	2	2	2	2	1	2	2	1	2	2	2	มีส่วนร่วมกับเกม	autoclick	จำกัดอัตราการคลิกต่อวินาทีเพื่อป้องกัน auto click หรือทำ anti cheat
