# Supplementary material for: Audience participation fighting game: Exploring social facilitation for an enhanced APG experience
Source: Heliyon. 2024 Jan 2;10(2):e23967. doi: 10.1016/j.heliyon.2023.e23967 (PMC10826610; doi:10.1016/j.heliyon.2023.e23967)
Supplement: MMC 4 — Experiment data comprising GUESS survey responses from participants in Group 2. [file mmc4.xlsx]

## Sheet: Group2
		Respondent ID	Collector ID	Start Date	End Date	IP Address	Email Address	First Name	Last Name	Custom Data 1	Display name in the game system | ชื่อที่ใช้ในระบบ	Age | อายุ	Gender | เพศ	E-mail | อีเมล	Your level of familiarity with Twitch | ความคุ้นเคยกับ Twitch	Your level of familiarity with fighting games | ความคุ้นเคยกับเกมต่อสู้	Your Team	In which game you felt more detached from the outside world while participating.เกมไหนที่คุณรู้สึกโดดเดี่ยวมากกว่าจากโลกภายนอก ในขณะที่มีส่วนร่วม	In which game you cared less to check events that were happening in the real world during the game.เกมไหนที่คุณสนใจน้อยกว่าที่จะตรวจสอบเหตุการณ์ที่เกิดขึ้นในโลกแห่งความจริง ระหว่างที่มีส่วนร่วม	In which game you were getting less tired while participating.เกมไหนที่คุณรู้สึกเหนื่อยน้อยกว่า ในขณะที่มีส่วนร่วม	In which game you thought was more fun.เกมไหนที่คุณคิดว่าสนุกมากกว่า	In which game you more enjoyed participating.เกมไหนที่คุณสนุกมากกว่ากับการมีส่วนร่วม	In which game you felt more bored while participating.เกมไหนที่คุณรู้สึกเบื่อมากกว่า ในขณะที่มีส่วนร่วม	In which game you were more in suspense about whether your player would succeed.เกมไหนที่คุณสงสัยมากกว่าว่าผู้เล่นฝ่ายคุณจะประสบความสำเร็จในเกมหรือไม่	In which game you felt more successful when your player overcame the obstacles.เกมไหนที่คุณรู้สึกประสบความสำเร็จมากกว่าเมื่อผู้เล่นฝ่ายคุณเอาชนะอุปสรรคในเกมได้	In which game you wanted more to "cheer to help my player" / "jeer to hurt the opponent" as well as possible during the game.เกมไหนที่คุณอยากมากกว่าที่จะ "เชียร์เพื่อช่วยผู้เล่นฝ่ายคุณ" / "โห่เพื่อทำร้ายผู้เล่นฝ่ายตรงข้าม" ให้ดีที่สุดในระหว่างเกม	In which game you found it better supported social interaction between audiences. เกมไหนที่คุณพบว่ารองรับได้ดีกว่ากับการโต้ตอบทางสังคมระหว่างผู้เข้าร่วม	In which game you liked more to participate with other audiences. เกมไหนที่คุณชอบมากกว่าที่จะเล่นกับผู้เข้าร่วมคนอื่น ๆ	In which game you were more able to participate with other audiences if you chose.เกมไหนที่คุณมีความสามารถมากกว่าที่จะมีส่วนร่วมกับผู้ชมคนอื่นๆ หากคุณเลือก	Please write one good point about this game system (FightingICE + APG Interface)กรุณาเขียนจุดที่ดีอย่างหนึ่งเกี่ยวกับระบบเกมนี้ (FightingICE + APG Interface)	Please write one bad point about this game system (FightingICE + APG Interface)กรุณาเขียนจุดที่ไม่ดีอย่างหนึ่งเกี่ยวกับระบบเกมนี้ (FightingICE + APG Interface)	Your comments on how to improve the game (if any)ข้อเสนอแนะเพิ่มเติมสำหรับปรับปรุงระบบ (ถ้ามี)
ID	Group										Open-Ended Response	Open-Ended Response	Open-Ended Response	Open-Ended Response	Response	Response	Response	Response	Response	Response	Response	Response	Response	Response	Response	Response	Response	Response	Response	Open-Ended Response	Open-Ended Response	Open-Ended Response
201	2	13167804409	412605150	2021-12-01 17:02:11	2021-12-01 17:24:11	REMOVED					REMOVED	20	-	REMOVED	2	1	1	1	1	1	2	2	3	3	2	1	2	2	2	smooth ดีครับ	ยังไม่เห็นตรงจุดนั้น
202	2	13167802265	412605150	2021-12-01 17:01:23	2021-12-01 17:09:12	REMOVED					REMOVED	22	male	REMOVED	4	3	1	2	4	3	3	3	3	1	1	3	1	1	4	ได้ทราบการเรียนรู้สำหรับการที่ยิงไลฟ์และมีการแอคทีฟกับผู้ชม	ยังสามารถโดนยิงเซิฟเวอร์ได้จากการรับข้อมูลมากเกินไป	ป้องกันเรื่องการใช้โปรแกรมช่วยเล่น อย่างมาโครการclick
204	2	13167801945	412605150	2021-12-01 17:01:25	2021-12-01 17:08:16	REMOVED					REMOVED	20	ชาย	REMOVED	1	3	1	4	3	1	2	2	1	2	2	2	2	2	2	สนุกดีครับ	น่าจะคุมได้มากว่ากว่านี้	เพิ่มการควบคุมและแก้ไข่การที่ข้อมูลส่งไม่ทัน
205	2	13167803513	412605150	2021-12-01 17:00:53	2021-12-01 17:08:01	REMOVED					REMOVED	-	-	REMOVED	2	2	1	4	3	3	4	4	3	3	4	3	3	4	4	-	-	-
206	2	13167802910	412605150	2021-12-01 17:01:30	2021-12-01 17:07:44	REMOVED					REMOVED	20	male	REMOVED	2	3	1	3	3	1	2	3	4	1	2	2	2	1	2	ทำให้ผู้ชมมีส่วนร่วม	ทำให้เกมไม่บาลานซ์	-
207	2	13167805240	412605150	2021-12-01 17:01:25	2021-12-01 17:06:58	REMOVED					REMOVED	22		REMOVED	2	2	1	4	1	1	2	3	4	2	2	2	2	2	2	มีส่วนร่วม	ใช้เม้ามาโครได้
208	2	13167802841	412605150	2021-12-01 17:01:11	2021-12-01 17:06:52	REMOVED					REMOVED	21	Male	REMOVED	2	3	1	1	1	1	2	2	3	1	2	3	2	2	2	มีส่วนร่วมกับเกมได้	กลายเป็นว่าเราดูบอทเล่นกันโดยควบคุมผ่านคนดูที่มีส่วนร่วม	-
209	2	13167801653	412605150	2021-12-01 17:00:57	2021-12-01 17:06:50	REMOVED					REMOVED	20	ชาย	REMOVED	4	4	1	4	3	1	2	2	4	2	2	2	2	2	2	การกดคลิกเพื่อช่วยให้ฝั่งเราเก่งขึ้น รู้สึกลุ้นและสนุกมาก แต่ตัดชีวิตปุ่มคลิกซ้ายของเมาส์ไปเยอะมาก	คงจะได้เปลี่ยนเมาส์บ่อย ๆ	-
210	2	13167806878	412605150	2021-12-01 17:01:13	2021-12-01 17:06:49	REMOVED					REMOVED	21	ชาย	REMOVED	2	3	1	3	3	1	3	3	3	3	2	3	3	3	3	-	-	-
211	2	13167804616	412605150	2021-12-01 17:01:46	2021-12-01 17:06:47	REMOVED					REMOVED	21	ชาย	REMOVED	2	2	1	1	2	1	2	2	1	2	2	1	1	2	2	การมีส่วนรวม	-	-
212	2	13167802968	412605150	2021-12-01 17:01:12	2021-12-01 17:06:33	REMOVED					REMOVED	-	ชาย	REMOVED	2	2	1	1	2	3	2	3	1	3	3	2	2	2	3	Fps ลื่นไหลมาก	-	-
213	2	13167801778	412605150	2021-12-01 17:01:28	2021-12-01 17:06:29	REMOVED					REMOVED	21	ชาย	REMOVED	2	2	1	4	1	1	3	2	3	2	2	1	2	3	3	ดูแล้วเข้าใจได้ในทันทีว่าให้ทำอะไร ไม่ซับซ้อน	UI เรียบเกินไป	-
214	2	13167802309	412605150	2021-12-01 17:01:24	2021-12-01 17:06:29	REMOVED					REMOVED	-	-	REMOVED	3	2	1	4	2	1	1	2	1	3	2	3	2	3	2
215	2	13167803762	412605150	2021-12-01 17:02:11	2021-12-01 17:06:11	REMOVED					REMOVED	20	ชาย	REMOVED	2	2	1	1	2	1	2	2	1	2	2	3	2	2	2
216	2	13167801356	412605150	2021-12-01 17:00:50	2021-12-01 17:05:57	REMOVED					REMOVED	21	ชาย	REMOVED	2	3	1	1	2	3	2	4	2	1	2	4	2	4	2	ได้มีส่วนร่วม	กดได้รัวเกินไป ควร เพิ่ม delay ตอนกด
217	2	13167802154	412605150	2021-12-01 17:00:55	2021-12-01 17:05:53	REMOVED					REMOVED	20	male	REMOVED	1	2	1	3	4	3	3	1	4	3	3	2	3	3	4	การได้มีส่วนร่วม แข่งกับผู้เล่นอื่น	ความเสถียร
218	2	13167803859	412605150	2021-12-01 17:00:49	2021-12-01 17:05:43	REMOVED					REMOVED	21	ชาย	REMOVED	4	4	2	4	3	2	4	3	3	3	3	3	1	1	1	ชอบตรงจำนวนการกดของผู้เล่นที่โหวตมีผลต่อตัวละคร	นานและใช้เวลามากไปนิดนึง	อยากให้ทดลองได้เร็วกว่านี้ หรือเห็นความต่างอย่างชัดเจน
219	2	13167801639	412605150	2021-12-01 17:01:21	2021-12-01 17:05:39	REMOVED					REMOVED			REMOVED	4	2	1	3	1	3	4	4	3	1	4	2	2	2	2	ได้มีส่วนร่วม	การที่ผู้ชมมีส่วนร่วมมากเกินไป(ถึงขั้นอาจตัดสินผลการแพ้ชนะได้)อาจทำให้คุณค่าของเกมลดลง
220	2	13167802417	412605150	2021-12-01 17:00:51	2021-12-01 17:05:38	REMOVED					REMOVED	-	-	REMOVED	2	3	1	1	2	3	2	2	4	2	2	4	2	2	2	เกมดูลื่นไหล	Interface	-
221	2	13167801738	412605150	2021-12-01 17:01:10	2021-12-01 17:05:01	REMOVED					REMOVED	21	ชาย	REMOVED	3	4	2	4	4	3	3	3	4	4	3	3	3	3	3	เป็นระบบที่น่าสนใจ	ระบบดีเลย์คะแนนที่ขัดจังหวะ
222	2	13167802174	412605150	2021-12-01 17:01:25	2021-12-01 17:04:46	REMOVED					REMOVED	22	ชาย	REMOVED	1	2	1	2	1	1	2	4	2	1	2	1	2	2	2	ง่าย	-	-
223	2	13167802975	412605150	2021-12-01 17:01:52	2021-12-01 17:04:45	REMOVED					REMOVED	20	ชาย	REMOVED	3	2	2	2	2	2	3	1	2	2	1	1	1	3	1	รู้สึกอินไปกับการแข่งขัน	ถ้าไม่ได้ชอบก็จะทำให้เบื่อ
224	2	13167802175	412605150	2021-12-01 17:01:26	2021-12-01 17:04:28	REMOVED					REMOVED	20	male	REMOVED	3	2	1	2	1	1	2	2	1	2	2	1	2	2	2
225	2	13167803159	412605150	2021-12-01 17:01:57	2021-12-01 17:04:26	REMOVED					REMOVED	67	ชาย	REMOVED	4	3	1	2	3	3	3	3	2	1	2	2	2	3	3	-	-	-
226	2	13167801770	412605150	2021-12-01 17:01:16	2021-12-01 17:04:09	REMOVED					REMOVED	22	ชาย	REMOVED	3	2	1	4	2	1	2	2	1	2	2	2	2	2	2
227	2	13167801221	412605150	2021-12-01 17:00:52	2021-12-01 17:04:04	REMOVED					REMOVED	-	-	REMOVED	3	2	1	1	1	4	2	2	1	2	2	2	2	2	2	สนุกได้เข้าร่วมการเป็นส่วนหนึ่งกับเกมรอบนั้นๆ	-	-
228	2	13167801027	412605150	2021-12-01 17:00:51	2021-12-01 17:03:54	REMOVED					REMOVED	20	ชาย	REMOVED	2	2	1	4	1	1	1	1	2	1	3	3	3	3	3	น่าสนใจ	เมื่อยมาก	ป้องกันคนใช้มาโคร
229	2	13167801284	412605150	2021-12-01 17:00:50	2021-12-01 17:03:42	REMOVED					REMOVED	21	ชาย	REMOVED	2	2	1	4	4	1	1	4	2	2	4	4	4	4	4	-	-	-
230	2	13167802483	412605150	2021-12-01 17:01:59	2021-12-01 17:03:30	REMOVED					REMOVED	20	ชาย	REMOVED	3	2	1	1	3	1	3	3	3	3	3	2	3	3	3
231	2	13167801731	412605150	2021-12-01 17:01:11	2021-12-01 17:03:13	REMOVED					REMOVED	21	ญ	REMOVED	3	1	1	3	3	3	2	2	1	3	3	3	3	3	3	-	-	-
232	2	13167801595	412605150	2021-12-01 17:00:56	2021-12-01 17:02:59	REMOVED					REMOVED	-	-	REMOVED	1	1	1	3	3	3	3	3	3	3	3	3	3	3	3	-	-	-
233	2	13167801839	412605150	2021-12-01 17:01:23	2021-12-01 17:02:58	REMOVED					REMOVED	21	ชาย	REMOVED	2	3	2	3	3	4	4	2	1	3	1	2	1	2	2	-	-	-
234	2	13167801364	412605150	2021-12-01 17:01:17	2021-12-01 17:02:58	REMOVED					REMOVED	22	ชาย	REMOVED	4	3	1	3	3	3	3	3	3	1	3	3	3	3	3	เข้าใจง่าย
235	2	13167800915	412605150	2021-12-01 17:00:53	2021-12-01 17:02:28	REMOVED					REMOVED	-	-	REMOVED	3	4	1	4	4	4	4	4	4	4	4	4	4	4	4
236	2	13167800811	412605150	2021-12-01 17:00:57	2021-12-01 17:02:27	REMOVED					REMOVED	-	-	REMOVED	4	3	1	1	2	1	4	2	3	2	2	1	2	4	2
REMOVED
203	2	13167807827	412605150	44531.7	44531.7	REMOVED					REMOVED	21	ชาย	REMOVED	3	3	1	3	3	3	3	3	3	3	3	3	3	3	3	ทำให้ผุ้ชมสนุกสนานไปกับคนที่เราเชียร์ได้	จะมีข้อเสียคนที่มีคนเชียรเยอะกว่าก็จะได้เปรียบถ้าคนน้อยกว่าก็จะเสียเปรียบทันที	ระบบนี้ควรมีข้อจำกัดเช่น ใช้ได้กับบอทเท่านัน คนสตีมสามารถปิดหรือเปิดได้
