# Supplementary material for: Audience participation fighting game: Exploring social facilitation for an enhanced APG experience
Source: Heliyon. 2024 Jan 2;10(2):e23967. doi: 10.1016/j.heliyon.2023.e23967 (PMC10826610; doi:10.1016/j.heliyon.2023.e23967)
Supplement: MMC 5 — Link to the repository containing the source code and data associated with this project. [file mmc5.txt]

https://osf.io/vefrd/
